# Supplementary material for: Dissecting the phase separation and oligomerization activities of the carboxysome positioning protein McdB
Source: eLife. 2023 Sep 5;12:e81362. doi: 10.7554/eLife.81362 (PMC10554743; doi:10.7554/eLife.81362)
Supplement: Figure 5—source data 1. — Full-length McdB is labeled. Bands for the pellet and supernatant fractions are labeled. The corresponding KCl concentration for each condition is labeled. [file elife-81362-fig5-data1.zip]

Archive with 2 entries (2 files):
- Figure 5-source data 1.tif
- Figure 5-source data 1-labeled.pdf
