# Supplementary material for: Dissecting the phase separation and oligomerization activities of the carboxysome positioning protein McdB
Source: eLife. 2023 Sep 5;12:e81362. doi: 10.7554/eLife.81362 (PMC10554743; doi:10.7554/eLife.81362)
Supplement: Figure 5—figure supplement 3—source data 1. [file elife-81362-fig5-figsupp3-data1.zip]

Archive with 1 entries (1 files):
- Figure 5-figure supplement 3-source data 1.xlsx
